# Supplementary material for: Mismatched and wobble base pairs govern primary microRNA processing by human Microprocessor
Source: Nat Commun. 2020 Apr 21;11:1926. doi: 10.1038/s41467-020-15674-2 (PMC7174388; doi:10.1038/s41467-020-15674-2)
Supplement: Supplementary file 3 — Source Data [file 41467_2020_15674_MOESM3_ESM.xlsx]

## Sheet: Figure 2e
midM	Repeat 1	Repeat 2	Repeat 3
arti2	0.80916	0.717882	0.668324
789	9.38674	4.77906	4.14147
8910	5.99875	4.42423	6.48656
91011	1.35257	1.22132	1.7708
101112	1.07776	1.06626	1.62319

## Sheet: Figure 2f
	midM	CL-1	CL0
D3-G2	arti2	21546	16664
	789	1312	301
	8910	3496	747
D3-DG4	arti2	7683	10171
	789	4268	1270
	8910	8015	2259

## Sheet: Figure 2h
midW	Repeat 1	Repeat 2	Repeat 3
arti2	0.748571	0.844011	0.751931
789	8.82798	7.66667	9.23612
8910	2.7937	5.70833	6.75715
91011	0.57106	0.648757	0.57867
101112	1.29384	1.13961	1.32805

## Sheet: Figure 2i
	midW	CL-1	CL0
D3-G2	arti2	21546	16664
	789	4268	1270
	8910	8015	2259
D3-DG4	arti2	7683	10171
	789	5297	911
	8910	5610	1402

## Sheet: Figure 3f
D3-G2 pri-mir-342	Repeat 1	Repeat 2	Repeat 3
midM_89 (WT)	1.07628	1.40244	1.03972
midM_none	0.239415	0.27489	0.332925
noJC	2.17104	2.19973	1.86906
midM_910	0.254267	0.171347	0.314296

## Sheet: Figure 3g
D3-DG4 pri-mir-342	Repeat 1	Repeat 2	Repeat 3
midM_89 (WT)	1.03265	0.937163	1.12245
midM_none	0.401982	0.389336	0.382281
noJC	1.67846	1.98886	1.73093
midM_910	0.472747	0.504451	0.519973

## Sheet: Figure 3h
	Pri-mir-342	CL-1	CL0
D3-G2	midM_89(WT)	45437	44802
	midM_none	162	8478
D3-DG4	midM_89(WT)	3113	7330
	midM_none	685	9092

## Sheet: Figure 3i
hsa-miR-342	CL-1	CL0
control	55	21
midM_89 (WT)	575	319
midM_none	277	1504
midM_910	310	1200

## Sheet: Figure 4g
	Pri-mir-128-1	Repeat 1	Repeat 2	Repeat 3
D3-G2	midM_none	0.39	0.34	0.28
	midM_91011 (WT)	0.69	0.57	0.58
D3-DG4	midM_none	0.16	0.29	0.31
	midM_91011 (WT)	0.38	0.66	0.53

## Sheet: Figure 4h
		Repeat 1	Repeat 2	Repeat 3
miR-128-1	midM_none	0.143339	0.115824	0.107693
	midM_91011	0.496546	0.43152	0.441351
pri-mir-128-1	midM_none	774.703	444.95	623.826
	midM_91011	504.66	247.423	594.624

[truncated: 66 more sheets: Figure 4i, Figure 4k, Figure 4l, Figure 4m, Figure 5d, Figure 5e, Figure 5h, Figure 5i, Figure 5j, Figure 5k, Figure 5l, Figure 5m, Figure 5n, Figure 5o, Figure 6e, Figure 6f, Figure 6i, Figure 6j, Figure 6k, Figure 6l …]
